# Supplementary material for: Evaluating Effectiveness of YouTube Videos for Teaching Medical Students CPR: Solution to Optimizing Clinician Educator Workload during the COVID-19 Pandemic
Source: Int J Environ Res Public Health. 2021 Jul 2;18(13):7113. doi: 10.3390/ijerph18137113 (PMC8296861; doi:10.3390/ijerph18137113)
Supplement: Supplementary file 1 [file ijerph-18-07113-s001.zip]

Archive with 1 entries (1 files):
- ijerph-1258722-supplementary.pdf
